# Supplementary material for: Pediatric Foreign Body Ingestion: Analysis of Patient Characteristics and Surgical Treatment
Source: Children (Basel). 2025 Oct 9;12(10):1355. doi: 10.3390/children12101355 (PMC12563314; doi:10.3390/children12101355)
Supplement: Supplementary file 1 [file children-12-01355-s001.zip]

Archive with 1 entries (1 files):
- children-3832554-supplementary.pdf
